# Supplementary material for: Development of an OP9 Derived Cell Line as a Robust Model to Rapidly Study Adipocyte Differentiation
Source: PLoS One. 2014 Nov 19;9(11):e112123. doi: 10.1371/journal.pone.0112123 (PMC4237323; doi:10.1371/journal.pone.0112123)
Supplement: Table S1 — Top 25 overexpressed genes at each time point relative to 0 hrs. (XLS) [file pone.0112123.s001.xls]

## Sheet: Sheet1
Table S1 Top 25 most overexpressed genes at each time point relative to 0 hrs.
Time point	Probe ID	Fold Change	P value	Symbol	Gene Name
Overexpressed
24 hours	10481627	23.1395	1.5e-10	Lcn2	lipocalin 2
	10452316	15.3952	4.4e-12	C3	complement component 3
	10581605	11.3088	1.71e-11	Hp	haptoglobin
	10490913	9.4005	5.17e-07	Car3	carbonic anhydrase 3
	10499899	9.3602	2.73e-09	Sprr1a	small proline-rich protein 1A
	10434747	8.09015	1.89e-10	Adipoq	adiponectin, C1Q and collagen domain containing
	10564795	6.87854	1.5e-10	Plin	perilipin
	10495285	6.77654	1.5e-10	Sort1	sortilin 1
	10458555	6.35393	1.3e-07	Spry4	sprouty homolog 4 (Drosophila)
	10555389	6.31661	1.95e-08	Ucp2	uncoupling protein 2 (mitochondrial, proton carrier)
	10533725	5.90005	1.89e-10	Gpr81	G protein-coupled receptor 81
	10607868	5.89661	1.85e-06	Tlr8	toll-like receptor 8
	10419151	5.83692	2.27e-06	Ear1	eosinophil-associated, ribonuclease A family, member 1
	10465701	5.76815	2.21e-07	Lgals12	lectin, galactose binding, soluble 12
	10504775	5.60665	3.52e-10	Col15a1	collagen, type XV, alpha 1
	10544573	5.16826	7.73e-10	Rarres2	retinoic acid receptor responder (tazarotene induced) 2
	10561031	4.94878	5.17e-10	Lipe	lipase, hormone sensitive
	10350473	4.91318	8.05e-07	B3galt2	UDP-Gal:betaGlcNAc beta 1,3-galactosyltransferase, polypeptide 2
	10358389	4.89341	8.02e-09	Rgs2	regulator of G-protein signaling 2
	10571657	4.82062	1.89e-10	Acsl1	acyl-CoA synthetase long-chain family member 1
	10579812	4.3938	4.47e-08	Ednra	endothelin receptor type A
	10528207	4.33396	1.89e-10	Cd36	CD36 antigen
	10495675	3.99778	1.26e-09	F3	coagulation factor III
	10414262	3.95592	2.95e-06	Ear2	eosinophil-associated, ribonuclease A family, member 2
	10565775	3.84012	1.08e-08	Dgat2	diacylglycerol O-acyltransferase 2
48 hours	10481627	62.7947	6.01e-12	Lcn2	lipocalin 2
	10434747	24.9047	3.17e-12	Adipoq	adiponectin, C1Q and collagen domain containing
	10495285	23.6828	2.18e-12	Sort1	sortilin 1
	10419568	20.1158	1.64e-09	Ear11	eosinophil-associated, ribonuclease A family, member 11
	10452316	19.5594	1.86e-12	C3	complement component 3
	10569870	18.5028	1.83e-10	Retn	resistin
	10465701	17.0923	1.83e-09	Lgals12	lectin, galactose binding, soluble 12
	10581605	16.6409	2.51e-12	Hp	haptoglobin
	10564795	16.6279	2.75e-12	Plin	perilipin
	10458555	15.7028	1.85e-09	Spry4	sprouty homolog 4 (Drosophila)
	10490913	14.4672	2.8e-08	Car3	carbonic anhydrase 3
	10386020	11.7127	6.93e-08	Slc36a2	solute carrier family 36 (proton/amino acid symporter), member 2
	10478109	11.6317	3.43e-09	BC054059	cDNA sequence BC054059
	10607868	11.4428	4.25e-08	Tlr8	toll-like receptor 8
	10561031	11.1223	1.08e-11	Lipe	lipase, hormone sensitive
	10451953	10.6829	1.51e-09	Lrg1	leucine-rich alpha-2-glycoprotein 1
	10350473	9.98125	1.21e-08	B3galt2	UDP-Gal:betaGlcNAc beta 1,3-galactosyltransferase, polypeptide 2
	10381371	9.49742	9.46e-10	Aoc3	amine oxidase, copper containing 3
	10405693	9.40236	1.11e-09	Dapk1	death associated protein kinase 1
	10358389	9.38945	2.06e-10	Rgs2	regulator of G-protein signaling 2
	10499160	9.25563	1.8e-09	Cd1d1	CD1d1 antigen
	10565775	9.13175	9.99e-11	Dgat2	diacylglycerol O-acyltransferase 2
	10504775	8.88168	3.49e-11	Col15a1	collagen, type XV, alpha 1
	10571657	8.09413	1.08e-11	Acsl1	acyl-CoA synthetase long-chain family member 1
	10472820	7.85513	6.52e-08	Itga6	integrin alpha 6
72 hours	10481627	66.0817	3.82e-12	Lcn2	lipocalin 2
	10419568	51.2915	9.18e-11	Ear11	eosinophil-associated, ribonuclease A family, member 11
	10569870	44.4023	1.1e-11	Retn	resistin
	10495285	37.2442	8.7e-13	Sort1	sortilin 1
	10434747	35.4845	9.85e-13	Adipoq	adiponectin, C1Q and collagen domain containing
	10607868	27.9993	2e-09	Tlr8	toll-like receptor 8
	10478109	24.2532	2.04e-10	BC054059	cDNA sequence BC054059
	10350473	22.2291	6.11e-10	B3galt2	UDP-Gal:betaGlcNAc beta 1,3-galactosyltransferase, polypeptide 2
	10358389	22.1925	9.55e-12	Rgs2	regulator of G-protein signaling 2
	10564795	21.8124	9.85e-13	Plin	perilipin
	10386020	21.5867	6.81e-09	Slc36a2	solute carrier family 36 (proton/amino acid symporter), member 2
	10465701	21.3905	3.54e-10	Lgals12	lectin, galactose binding, soluble 12
	10381371	20.1773	4.74e-11	Aoc3	amine oxidase, copper containing 3
	10452316	19.4372	8.7e-13	C3	complement component 3
	10472820	18.8369	2.26e-09	Itga6	integrin alpha 6
	10360270	17.4492	4.99e-10	Atp1a2	ATPase, Na+/K+ transporting, alpha 2 polypeptide
	10451953	17.2983	1.36e-10	Lrg1	leucine-rich alpha-2-glycoprotein 1
	10581605	17.0449	9.85e-13	Hp	haptoglobin
	10476493	16.4814	1.04e-10	BC034902	cDNA sequence BC034902
	10405693	15.8257	9.3e-11	Dapk1	death associated protein kinase 1
	10458555	15.683	6.11e-10	Spry4	sprouty homolog 4 (Drosophila)
	10551836	14.3448	5.8e-11	Cox7a1	cytochrome c oxidase, subunit VIIa 1
	10505438	14.1672	2.15e-10	Orm1	orosomucoid 1
	10561031	13.9562	3.82e-12	Lipe	lipase, hormone sensitive
	10490838	13.8423	2.15e-10	Fabp5	fatty acid binding protein 5, epidermal
