# Supplementary material for: Development of an OP9 Derived Cell Line as a Robust Model to Rapidly Study Adipocyte Differentiation
Source: PLoS One. 2014 Nov 19;9(11):e112123. doi: 10.1371/journal.pone.0112123 (PMC4237323; doi:10.1371/journal.pone.0112123)
Supplement: Table S2 — Top 25 down regulated genes at each time point relative to 0 hrs. (XLS) [file pone.0112123.s002.xls]

## Sheet: Sheet1
Table S2 Top 25 most underexpressed genes at each time point relative to 0 hrs.
Time point	Probe ID	Fold Change	P value	Symbol	Gene Name
Underexpressed
24 hours	10404452	-12.0161	5.29e-07	Serpinb9d	serine (or cysteine) peptidase inhibitor, clade B, member 9d
	10408576	-8.61323	2.74e-07	Serpinb9c	serine (or cysteine) peptidase inhibitor, clade B, member 9c
	10404439	-8.25422	2.46e-08	Serpinb9b	serine (or cysteine) peptidase inhibitor, clade B, member 9b
	10404464	-7.68874	3.55e-08	Serpinb9f	serine (or cysteine) peptidase inhibitor, clade B, member 9f
	10574023	-7.58481	7.68e-08	Mt2	metallothionein 2
	10404472	-7.47208	2.39e-08	Serpinb9g	serine (or cysteine) peptidase inhibitor, clade B, member 9g
	10404479	-7.43409	2.24e-08	Serpinb9g	serine (or cysteine) peptidase inhibitor, clade B, member 9g
	10399691	-6.61373	2.46e-08	Id2	inhibitor of DNA binding 2
	10428604	-5.83058	2.33e-08	Tnfrsf11b	tumor necrosis factor receptor superfamily, member 11b (osteoprotegerin)
	10404458	-5.80986	2.2e-07	Serpinb9e	serine (or cysteine) peptidase inhibitor, clade B, member 9e
	10538187	-5.56133	2.32e-08	Gpnmb	glycoprotein (transmembrane) nmb
	10372796	-5.12256	3.25e-08	Hmga2	high mobility group AT-hook 2
	10534667	-4.91403	1.9e-08	Serpine1	serine (or cysteine) peptidase inhibitor, clade E, member 1
	10359908	-4.80303	3.55e-08	Rgs4	regulator of G-protein signaling 4
	10420935	-4.65228	1.57e-07	Ephx2	epoxide hydrolase 2, cytoplasmic
	10517677	-4.30678	7.57e-08	Nbl1	neuroblastoma, suppression of tumorigenicity 1
	10574027	-4.0603	2.54e-08	Mt1	metallothionein 1
	10356764	-4.03707	2.45e-07	2310007B03Rik	RIKEN cDNA 2310007B03 gene
	10492091	-3.99191	2.64e-08	Smad9	MAD homolog 9 (Drosophila)
	10387536	-3.89117	4.38e-08	Cd68	CD68 antigen
	10502655	-3.70412	2.52e-08	Cyr61	cysteine rich protein 61
	10586079	-3.69564	1.38e-07	Itga11	integrin alpha 11
	10449284	-3.67579	4.17e-08	Dusp1	dual specificity phosphatase 1
	10344149	-3.57097	4.73e-05	---	---
	10467124	-3.54928	4.41e-07	Acta2	actin, alpha 2, smooth muscle, aorta
48 hours	10407797	-43.8761	2.63e-10	Prl2c3	prolactin family 2, subfamily c, member 3
	10404452	-42.0795	6.09e-09	Serpinb9d	serine (or cysteine) peptidase inhibitor, clade B, member 9d
	10408576	-38.2786	1.69e-09	Serpinb9c	serine (or cysteine) peptidase inhibitor, clade B, member 9c
	10403579	-33.3535	1.04e-08	Prl2c5	prolactin family 2, subfamily c, member 5
	10404464	-25.1368	4.65e-10	Serpinb9f	serine (or cysteine) peptidase inhibitor, clade B, member 9f
	10404472	-24.3282	2.79e-10	Serpinb9g	serine (or cysteine) peptidase inhibitor, clade B, member 9g
	10404479	-23.5975	2.7e-10	Serpinb9g	serine (or cysteine) peptidase inhibitor, clade B, member 9g
	10399691	-16.986	4.65e-10	Id2	inhibitor of DNA binding 2
	10404458	-15.4255	2.3e-09	Serpinb9e	serine (or cysteine) peptidase inhibitor, clade B, member 9e
	10538187	-15.2297	2.7e-10	Gpnmb	glycoprotein (transmembrane) nmb
	10404439	-13.6168	1.57e-09	Serpinb9b	serine (or cysteine) peptidase inhibitor, clade B, member 9b
	10497122	-11.9944	5.63e-09	Depdc1a	DEP domain containing 1a
	10404063	-11.4968	6.17e-09	Hist1h2ab	histone cluster 1, H2ab
	10428604	-10.8978	7.54e-10	Tnfrsf11b	tumor necrosis factor receptor superfamily, member 11b (osteoprotegerin)
	10420935	-10.8175	1.69e-09	Ephx2	epoxide hydrolase 2, cytoplasmic
	10563883	-10.5055	5.71e-09	Depdc1a	DEP domain containing 1a
	10411728	-10.0623	3.73e-08	Cenph	centromere protein H
	10586448	-9.45676	2.63e-08	2810417H13Rik	RIKEN cDNA 2810417H13 gene
	10487480	-9.23654	6.81e-09	Bub1	budding uninhibited by benzimidazoles 1 homolog (S. cerevisiae)
	10372796	-9.14193	1.11e-09	Hmga2	high mobility group AT-hook 2
	10462796	-9.08965	1.85e-09	Kif11	kinesin family member 11
	10576883	-8.80593	5.76e-09	Shcbp1	Shc SH2-domain binding protein 1
	10400589	-8.68963	1.51e-09	C79407	expressed sequence C79407
	10342190	-8.64973	0.000174	---	---
	10594251	-8.45425	1.68e-09	Kif23	kinesin family member 23
72 hours	10407797	-57.3822	4.74e-11	Prl2c3	prolactin family 2, subfamily c, member 3
	10408576	-44.2648	4.21e-10	Serpinb9c	serine (or cysteine) peptidase inhibitor, clade B, member 9c
	10403579	-42.2576	2.99e-09	Prl2c5	prolactin family 2, subfamily c, member 5
	10462796	-40.109	2.74e-11	Kif11	kinesin family member 11
	10404452	-39.3858	2.95e-09	Serpinb9d	serine (or cysteine) peptidase inhibitor, clade B, member 9d
	10586448	-34.9801	4.39e-10	2810417H13Rik	RIKEN cDNA 2810417H13 gene
	10497831	-33.8305	1.61e-11	Ccna2	cyclin A2
	10562637	-30.7234	1.28e-10	Ccnb1	cyclin B1
	10515836	-30.5124	2.74e-11	Ccnb1	cyclin B1
	10411739	-30.059	1.61e-11	Ccnb1	cyclin B1
	10557156	-27.8728	8.7e-13	Plk1	polo-like kinase 1 (Drosophila)
	10568714	-27.1664	5.04e-11	Mki67	antigen identified by monoclonal antibody Ki 67
	10359890	-24.9383	1.28e-11	Nuf2	NUF2, NDC80 kinetochore complex component, homolog (S. cerevisiae)
	10594774	-24.5463	7.05e-12	Ccnb2	cyclin B2
	10487480	-24.0814	2.29e-10	Bub1	budding uninhibited by benzimidazoles 1 homolog (S. cerevisiae)
	10390707	-23.0709	3.8e-11	Top2a	topoisomerase (DNA) II alpha
	10554445	-20.479	2.86e-10	Prc1	protein regulator of cytokinesis 1
	10474875	-19.9405	8.09e-08	Casc5	cancer susceptibility candidate 5
	10521731	-19.0246	1.71e-10	Ncapg	on-SMC condensin I complex, subunit G
	10538187	-18.954	4.97e-11	Gpnmb	glycoprotein (transmembrane) nmb
	10374083	-18.239	5.65e-12	Aebp1	AE binding protein 1
	10404063	-17.5978	7.53e-10	Hist1h2ab	histone cluster 1, H2ab
	10420877	-17.1497	2.69e-10	Esco2	establishment of cohesion 1 homolog 2 (S. cerevisiae)
	10419323	-16.6682	2.56e-10	Dlgap5	discs, large (Drosophila) homolog-associated protein 5
	10394978	-16.4448	1.64e-10	Rrm2	ribonucleotide reductase M2
