# Supplementary material for: Development of an OP9 Derived Cell Line as a Robust Model to Rapidly Study Adipocyte Differentiation
Source: PLoS One. 2014 Nov 19;9(11):e112123. doi: 10.1371/journal.pone.0112123 (PMC4237323; doi:10.1371/journal.pone.0112123)
Supplement: File S1 — Microarray Cel files for OP9-K day 0 and day 1 for biological replicates 0-3. (ZIP) [file pone.0112123.s008.zip]

Archive with 6 entries (6 files):
- Appendix_S2_day0_rep1.CEL
- Appendix_S3_day0_rep2.CEL
- Appendix_S4_day0_rep3.CEL
- Appendix_S5_day1_rep1.CEL
- Appendix_S6_day1_rep2.CEL
- Appendix_S7_day1_rep3.CEL
