# Supplementary material for: Development of an OP9 Derived Cell Line as a Robust Model to Rapidly Study Adipocyte Differentiation
Source: PLoS One. 2014 Nov 19;9(11):e112123. doi: 10.1371/journal.pone.0112123 (PMC4237323; doi:10.1371/journal.pone.0112123)
Supplement: File S2 — Microarray Cel files for OP9-K day 2 and day 3 for biological replicates 0-3. (ZIP) [file pone.0112123.s009.zip]

Archive with 6 entries (6 files):
- Appendix_S8_day2_rep1.CEL
- Appendix_S9_day2_rep2.CEL
- Appendix_S10_day2_rep3.CEL
- Appendix_S11_day3_rep1.CEL
- Appendix_S12_day3_rep2.CEL
- Appendix_S13_day3_rep3.CEL
